# Supplementary material for: The emergence of a suburban penalty during the 1918/19 influenza pandemic in Malta: The role of a marketplace, railway, and measles
Source: PLOS Glob Public Health. 2023 Sep 1;3(9):e0002167. doi: 10.1371/journal.pgph.0002167 (PMC10473495; doi:10.1371/journal.pgph.0002167)
Supplement: S1 Dataset — (XLSX) [file pgph.0002167.s001.xlsx]

## Sheet: for journal
island	age	sex	week	day	month	year	wave	location	gradient
1	21	2	#NULL!	26	7	1918	#NULL!		#NULL!
1	63	2	#NULL!	7	8	1918	#NULL!		#NULL!
1	33	2	#NULL!	#NULL!	#NULL!	1918	#NULL!	birchicara	4
1	39	1	#NULL!	#NULL!	#NULL!	1918	#NULL!	cospicua	2
1	51	1	#NULL!	#NULL!	#NULL!	1918	#NULL!	hamrun venne	3
1	2	1	#NULL!	21	8	1918	#NULL!	hamrun venne	3
1	1.083	2	#NULL!	2	8	1918	#NULL!	hamrun venne	3
1	75	2	#NULL!	21	8	1918	#NULL!	hamrun venne	3
1	0.83	1	#NULL!	31	7	1918	#NULL!	paula tarxie	5
1	22	2	#NULL!	16	7	1919	#NULL!	paula tarxie	5
1	50	2	#NULL!	25	7	1918	#NULL!	rabat	6
1	24	2	#NULL!	6	8	1918	#NULL!	rabat	6
1	3	2	#NULL!	31	7	1918	#NULL!	silema	3
1	31	1	#NULL!	#NULL!	#NULL!	1918	#NULL!	siliema gzir	3
1	62	1	#NULL!	#NULL!	#NULL!	1918	#NULL!	siliema gzir	3
1	20	1	#NULL!	2	7	1918	#NULL!	siliema gzir	3
1	36	1	#NULL!	14	8	1918	#NULL!	siliema gzir	3
1	30	2	#NULL!	#NULL!	#NULL!	1918	#NULL!	siliema gzir	3
1	1	2	#NULL!	#NULL!	#NULL!	1918	#NULL!	siliema gzir	3
1	2	2	#NULL!	30	7	1918	#NULL!	siliema gzir	3
1	28	1	#NULL!	21	9	1919	#NULL!	valetta	1
1	11	1	#NULL!	#NULL!	#NULL!	1918	#NULL!	zabbar marsa	5
1	2	1	#NULL!	#NULL!	#NULL!	1918	#NULL!	zabbar marsa	5
1	1.5	2	#NULL!	#NULL!	#NULL!	1918	#NULL!	zabbar marsa	5
1	1	1	#NULL!	#NULL!	#NULL!	1918	#NULL!	zebbug	7
1	3	1	#NULL!	#NULL!	#NULL!	1918	#NULL!	zeitun marsa	8
1	2.5	2	#NULL!	#NULL!	#NULL!	1918	#NULL!	zeitun marsa	8
1	70	1	1	2	9	1918	2	hamrun	3
1	16	2	1	7	9	1918	2	sengela	2
1	21	1	1	6	9	1918	2	siliema gzir	3
1	45	1	1	5	9	1918	2	valetta	1
1	26	2	1	6	9	1918	2	zabbar	5
1	30	2	1	4	9	1918	2	zeitan	8
1	76	2	2	10	9	1918	2		#NULL!
1	24	1	2	11	9	1918	2	birchicara	4
1	7.5	2	2	9	9	1918	2	birchicara	4
1	0.001	1	2	8	9	1918	2	copica	2
1	24	2	2	11	9	1918	2	cospicua	2
1	7	1	2	13	9	1918	2	curmi	4
1	11	2	2	10	9	1918	2	floriana	1
1	47	1	2	10	9	1918	2	sengela	2
1	20	1	2	8	9	1918	2	surrico	8
1	38	1	2	8	9	1918	2	valetta	1
1	42	1	2	8	9	1918	2	zabbar marsa	5
1	26	2	2	14	9	1918	2	zeitun marsa	8
1	63	2	2	14	9	1918	2	zeitun marsa	8
1	53	1	3	16	9	1918	2	birchicara	4
1	55	2	3	18	9	1918	2	birchicara	4
1	27	2	3	21	9	1918	2	calcara	8
1	50	2	3	16	9	1918	2	cospicua	2
1	76	2	3	17	9	1918	2	cospicua	2
1	65	2	3	21	9	1918	2	cospicua	2
1	35	1	3	21	9	1918	2	curmi	4
1	31	1	3	20	9	1918	2	hamrun	3
1	37	1	3	21	9	1918	2	hamrun	3
1	18	1	3	15	9	1918	2	pieta	3
1	18	1	3	19	9	1918	2	rabat	6
1	19	2	3	21	9	1918	2	senglea	2
1	49	1	3	17	9	1918	2	siliema gzir	3
1	17	1	3	18	9	1918	2	singellia	2
1	13	1	3	21	9	1918	2	st julians	3
1	22	1	3	15	9	1918	2	valetta	1
1	14	2	3	19	9	1918	2	valetta	1
1	24	2	3	21	9	1918	2	valetta	1
1	30	1	3	20	9	1918	2	vittorisia	2
1	60	1	3	15	9	1918	2	zeitun	8
1	18	1	4	23	9	1918	2	birchicara	4
1	42	1	4	27	9	1918	2	birchicara	4
1	45	2	4	26	9	1918	2	birchicara	4
1	30	2	4	26	9	1918	2	birchicara	4
1	50	2	4	27	9	1918	2	calcara	8
1	25	1	4	24	9	1918	2	cospicua	2
1	70	1	4	26	9	1918	2	cospicua	2
1	30	2	4	22	9	1918	2	cospicua	2
1	30	2	4	24	9	1918	2	cospicua	2
1	55	2	4	25	9	1918	2	cospicua	2
1	74	2	4	27	9	1918	2	cospicua	2
1	28	1	4	27	9	1918	2	curmi	4
1	32	1	4	27	9	1918	2	curmi	4
1	19	2	4	25	9	1918	2	curmi	4
1	41	1	4	27	9	1918	2	floriana	1
1	0.42	1	4	27	9	1918	2	floriana	1
1	53	2	4	27	9	1918	2	floriana	1
1	49	1	4	24	9	1918	2	hamrun	3
1	31	1	4	27	9	1918	2	hamrun	3
1	47	2	4	23	9	1918	2	hamrun	3
1	29	1	4	24	9	1918	2	hamrun venne	3
1	22	1	4	24	9	1918	2	hamrun venne	3
1	7.67	1	4	25	9	1918	2	hamrun venne	3
1	40	1	4	25	9	1918	2	hamrun venne	3
1	0.5	2	4	25	9	1918	2	melliha	6
1	39	2	4	27	9	1918	2	misida	3
1	27	2	4	28	9	1918	2	musta	6
1	60	2	4	26	9	1918	2	paula tarxie	5
1	2	1	4	24	9	1918	2	rabat	6
1	6	2	4	27	9	1918	2	rabat	6
1	22	1	4	27	9	1918	2	silema	3
1	17	2	4	25	9	1918	2	silema	3
1	30	1	4	26	9	1918	2	siliema gzir	3
1	0.83	1	4	27	9	1918	2	siliema gzir	3
1	9	2	4	24	9	1918	2	siliema gzir	3
1	43	1	4	24	9	1918	2	tarxien	5
1	50	1	4	26	9	1918	2	valetta	1
1	18	2	4	28	9	1918	2	valetta	1
1	47	2	4	28	9	1918	2	valetta	1
1	50	1	4	26	9	1918	2	valleta	1
1	23	2	4	26	9	1918	2	vittoriosa	2
1	35	2	4	26	9	1918	2	vittorisia	2
1	19	2	4	25	9	1918	2	zabbar marsa	5
1	5	2	4	28	9	1918	2	zabbar marsa	5
1	30	1	4	26	9	1918	2	zeitun marsa	8
1	4	2	4	22	9	1918	2	zeitun marsa	8
1	5.5	2	4	22	9	1918	2	zeitun marsa	8
1	28	2	4	24	9	1918	2	zeitun marsa	8
1	42	2	4	28	9	1918	2	zeitun marsa	8
1	46	1	5	2	10	1918	2	birchicara	4
1	4	2	5	30	9	1918	2	birchicara	4
1	45	2	5	2	10	1918	2	birchicara	4
1	36	2	5	4	10	1918	2	birchicara	4
1	23	2	5	4	10	1918	2	birchicara	4
1	27	2	5	29	9	1918	2	calcara	8
1	37	1	5	29	9	1918	2	cospicua	2
1	80	1	5	30	9	1918	2	cospicua	2
1	44	1	5	5	10	1918	2	cospicua	2
1	30	1	5	5	10	1918	2	cospicua	2
1	38	2	5	30	9	1918	2	cospicua	2
1	13	2	5	2	10	1918	2	cospicua	2
1	50	2	5	3	10	1918	2	cospicua	2
1	25	2	5	3	10	1918	2	cospicua	2
1	60	2	5	4	10	1918	2	cospicua	2
1	15	2	5	5	10	1918	2	cospicua	2
1	27	1	5	30	9	1918	2	curmi	4
1	8	1	5	2	10	1918	2	curmi	4
1	23	2	5	29	9	1918	2	curmi	4
1	24	2	5	30	9	1918	2	curmi	4
1	49	2	5	30	9	1918	2	curmi	4
1	14	2	5	2	10	1918	2	curmi	4
1	23	2	5	3	10	1918	2	curmi	4
1	11	2	5	3	10	1918	2	curmi	4
1	29	1	5	4	10	1918	2	floriana	1
1	20	2	5	30	9	1918	2	guida	8
1	23	1	5	30	9	1918	2	hamrun	3
1	33	1	5	3	10	1918	2	hamrun	3
1	41	2	5	4	10	1918	2	hamrun	3
1	26	1	5	29	9	1918	2	hamrun venne	3
1	47	1	5	2	10	1918	2	hamrun venne	3
1	50	1	5	3	10	1918	2	hamrun venne	3
1	39	1	5	3	10	1918	2	hamrun venne	3
1	34	1	5	4	10	1918	2	hamrun venne	3
1	34	2	5	2	10	1918	2	hamrun venne	3
1	21	2	5	5	10	1918	2	hamrun venne	3
1	26	2	5	5	10	1918	2	hamrun venne	3
1	34	2	5	2	10	1918	2	luca	3
1	24	2	5	5	10	1918	2	luca	3
1	23	2	5	5	10	1918	2	luca	7
1	32	1	5	3	10	1918	2	melliha	6
1	23	1	5	1	10	1918	2	pieta	3
1	70	2	5	29	9	1918	2	pieta	3
1	38	2	5	3	10	1918	2	pieta	3
1	32	2	5	5	10	1918	2	rabat	6
1	17	2	5	5	10	1918	2	rabat	6
1	48	1	5	29	9	1918	2	sengela	2
1	70	1	5	1	10	1918	2	sengela	2
1	36	1	5	5	10	1918	2	sengela	2
1	0.92	2	5	5	10	1918	2	senglea	2
1	2	1	5	1	10	1918	2	siliema gzir	3
1	7	2	5	29	9	1918	2	siliema gzir	3
1	32	2	5	30	9	1918	2	siliema gzir	3
1	21	2	5	2	10	1918	2	siliema gzir	3
1	49	1	5	3	10	1918	2	tarxien	5
1	16	1	5	5	10	1918	2	valetta	1
1	24	2	5	1	10	1918	2	valetta	1
1	33	2	5	1	10	1918	2	valetta	1
1	28	2	5	1	10	1918	2	valetta	1
1	27	2	5	4	10	1918	2	valetta	1
1	20	2	5	4	10	1918	2	valetta	1
1	37	1	5	3	10	1918	2	vittorisia	2
1	1.67	2	5	3	10	1918	2	vittorisia	2
1	29	2	5	4	10	1918	2	vittorisia	2
1	29	2	5	5	10	1918	2	vittorisia	2
1	31	1	5	4	10	1918	2	zabbar marsa	5
1	45	2	5	1	10	1918	2	zabbar marsa	5
1	32	2	5	4	10	1918	2	zabbar marsa	5
1	17	2	5	30	9	1918	2	zebbug	7
1	31	2	5	3	10	1918	2	zebbug	7
1	44	1	5	29	9	1918	2	zeitun marsa	8
1	44	1	5	2	10	1918	2	zeitun marsa	8
1	26	1	5	4	10	1918	2	zeitun marsa	8
1	16	2	5	4	10	1918	2	zeitun marsa	8
1	18	2	5	1	10	1918	2	zurrico	8
1	32	1	5	1	10	1918	2	zurrio	8
1	4	1	6	6	10	1918	2	birchicara	4
1	17	1	6	6	10	1918	2	birchicara	4
1	39	1	6	7	10	1918	2	birchicara	4
1	2.5	1	6	7	10	1918	2	birchicara	4
1	34	1	6	8	10	1918	2	birchicara	4
1	32	1	6	10	10	1918	2	birchicara	4
1	60	1	6	10	10	1918	2	birchicara	4
1	0.001	1	6	10	10	1918	2	birchicara	4
1	62	1	6	11	10	1918	2	birchicara	4
1	2	1	6	12	10	1918	2	birchicara	4
1	57	2	6	6	10	1918	2	birchicara	4
1	23	2	6	7	10	1918	2	birchicara	4
1	35	2	6	8	10	1918	2	birchicara	4
1	28	2	6	8	10	1918	2	birchicara	4
1	33	2	6	9	10	1918	2	birchicara	4
1	18	2	6	9	10	1918	2	birchicara	4
1	30	2	6	10	10	1918	2	birchicara	4
1	23	2	6	11	10	1918	2	birchicara	4
1	30	2	6	11	10	1918	2	birchicara	4
1	29	2	6	12	10	1918	2	birchicara	4
1	0.83	1	6	6	10	1918	2	cospicua	2
1	2.67	1	6	8	10	1918	2	cospicua	2
1	50	1	6	8	10	1918	2	cospicua	2
1	25	1	6	8	10	1918	2	cospicua	2
1	20	1	6	9	10	1918	2	cospicua	2
1	31	2	6	8	10	1918	2	cospicua	2
1	25	2	6	9	10	1918	2	cospicua	2
1	18	2	6	9	10	1918	2	cospicua	2
1	32	1	6	8	10	1918	2	crendi	8
1	21	1	6	6	10	1918	2	curmi	4
1	42	1	6	6	10	1918	2	curmi	4
1	38	1	6	8	10	1918	2	curmi	4
1	24	2	6	6	10	1918	2	curmi	4
1	32	2	6	7	10	1918	2	curmi	4
1	25	2	6	8	10	1918	2	curmi	4
1	17	2	6	11	10	1918	2	curmi	4
1	28	2	6	6	10	1918	2	floriana	1
1	28	2	6	10	10	1918	2	floriana	1
1	15	2	6	6	10	1918	2	guida	8
1	25	2	6	8	10	1918	2	hamrun	3
1	26	2	6	9	10	1918	2	hamrun	3
1	22	1	6	7	10	1918	2	hamrun venne	3
1	21	1	6	11	10	1918	2	hamrun venne	3
1	14	2	6	6	10	1918	2	hamrun venne	3
1	24	2	6	6	10	1918	2	hamrun venne	3
1	37	2	6	7	10	1918	2	hamrun venne	3
1	28	2	6	8	10	1918	2	hamrun venne	3
1	1.5	1	6	12	10	1918	2	lia	3
1	13	2	6	11	10	1918	2	luca	7
1	26	2	6	12	10	1918	2	manaso	7
1	20	2	6	8	10	1918	2	paula	5
1	39	1	6	7	10	1918	2	paula tarxie	5
1	20	1	6	7	10	1918	2	pieta	3
1	59	1	6	6	10	1918	2	rabat	6
1	1.5	1	6	8	10	1918	2	rabat	6
1	53	1	6	8	10	1918	2	rabat	6
1	20	1	6	12	10	1918	2	rabat	6
1	11	2	6	7	10	1918	2	rabat	6
1	29	2	6	9	10	1918	2	rabat	6
1	50	2	6	11	10	1918	2	rabat	6
1	66	2	6	6	10	1918	2	sengela	2
1	21	2	6	6	10	1918	2	sengela	2
1	63	1	6	8	10	1918	2	senglea	2
1	28	2	6	6	10	1918	2	senglea	2
1	37	1	6	6	10	1918	2	silema	3
1	42	1	6	8	10	1918	2	silema	3
1	30	1	6	8	10	1918	2	siliema gzir	3
1	30	1	6	11	10	1918	2	siliema gzir	3
1	27	1	6	12	10	1918	2	siliema gzir	3
1	21	2	6	11	10	1918	2	siliema gzir	3
1	38	1	6	10	10	1918	2	surrico	8
1	51	1	6	11	10	1918	2	tarxien	5
1	15	2	6	8	10	1918	2	tarxien	5
1	43	2	6	9	10	1918	2	tarxien	5
1	61	1	6	6	10	1918	2	valetta	1
1	54	1	6	8	10	1918	2	valetta	1
1	35	1	6	9	10	1918	2	valetta	1
1	30	1	6	9	10	1918	2	valetta	1
1	30	1	6	11	10	1918	2	valetta	1
1	25	2	6	6	10	1918	2	valetta	1
1	60	2	6	6	10	1918	2	valetta	1
1	58	2	6	8	10	1918	2	valetta	1
1	34	2	6	12	10	1918	2	valetta	1
1	0.75	1	6	8	10	1918	2	vittorisia	2
1	36	1	6	10	10	1918	2	vittorisia	2
1	1.75	2	6	6	10	1918	2	vittorisia	2
1	1	1	6	11	10	1918	2	zabbar marsa	5
1	32	2	6	12	10	1918	2	zabbar marsa	5
1	26	2	6	9	10	1918	2	zebbug	7
1	60	2	6	10	10	1918	2	zebbug	7
1	21	2	6	12	10	1918	2	zebbug	7
1	60	1	6	6	10	1918	2	zeitun marsa	8
1	46	1	6	8	10	1918	2	zeitun marsa	8
1	27	1	6	10	10	1918	2	zeitun marsa	8
1	6	1	6	11	10	1918	2	zeitun marsa	8
1	30	2	6	8	10	1918	2	zeitun marsa	8
1	56	2	6	8	10	1918	2	zeitun marsa	8
1	3	2	6	9	10	1918	2	zeitun marsa	8
1	28	2	6	10	10	1918	2	zeitun marsa	8
1	10	2	7	18	10	1918	2	asciak birze	8
1	13	1	7	13	10	1918	2	birchicara	4
1	26	1	7	17	10	1918	2	birchicara	4
1	27	2	7	13	10	1918	2	birchicara	4
1	3	2	7	13	10	1918	2	birchicara	4
1	5	2	7	14	10	1918	2	birchicara	4
1	28	2	7	15	10	1918	2	birchicara	4
1	0.55	2	7	18	10	1918	2	birchicara	4
1	0.42	2	7	18	10	1918	2	birchicara	4
1	26	2	7	16	10	1918	2	calcara	8
1	19	1	7	14	10	1918	2	cospicua	2
1	30	1	7	18	10	1918	2	cospoisa	2
1	70	1	7	17	10	1918	2	crendi	8
1	38	1	7	13	10	1918	2	curmi	4
1	21	1	7	15	10	1918	2	curmi	4
1	28	2	7	13	10	1918	2	curmi	4
1	35	2	7	14	10	1918	2	curmi	4
1	60	2	7	19	10	1918	2	curmi	4
1	64	1	7	15	10	1918	2	hamrun venne	3
1	40	1	7	16	10	1918	2	hamrun venne	3
1	3	1	7	17	10	1918	2	hamrun venne	3
1	33	1	7	19	10	1918	2	hamrun venne	3
1	19	2	7	15	10	1918	2	hamrun venne	3
1	7.33	2	7	18	10	1918	2	hamrun venne	3
1	34	2	7	19	10	1918	2	hamrun venne	3
1	10	1	7	16	10	1918	2	lia	3
1	10	1	7	18	10	1918	2	maxaro	7
1	6	2	7	19	10	1918	2	maxaro	7
1	70	2	7	17	10	1918	2	melleha	6
1	51	2	7	17	10	1918	2	paula	5
1	28	2	7	13	10	1918	2	paula tarxie	5
1	2	1	7	13	10	1918	2	pieta	3
1	2	2	7	18	10	1918	2	pieta	3
1	36	1	7	16	10	1918	2	rabat	6
1	24	1	7	18	10	1918	2	rabat	6
1	28	1	7	19	10	1918	2	rabat	6
1	21	2	7	18	10	1918	2	rabat	6
1	31	2	7	19	10	1918	2	rabat	6
1	50	1	7	16	10	1918	2	sengela	2
1	64	1	7	19	10	1918	2	sengela	2
1	18	1	7	19	10	1918	2	sengela	2
1	23	1	7	17	10	1918	2	silema	3
1	25	1	7	19	10	1918	2	silema	3
1	26	1	7	16	10	1918	2	siliema gzir	3
1	31	1	7	16	10	1918	2	siliema gzir	3
1	23	2	7	16	10	1918	2	siliema gzir	3
1	20	1	7	13	10	1918	2	tarxien	5
1	2	1	7	16	10	1918	2	tarxien	5
1	22	2	7	19	10	1918	2	tarxien	5
1	3	1	7	14	10	1918	2	valetta	1
1	70	1	7	15	10	1918	2	valetta	1
1	10	1	7	18	10	1918	2	valetta	1
1	25	2	7	13	10	1918	2	valetta	1
1	12	2	7	16	10	1918	2	vittorisia	2
1	38	2	7	14	10	1918	2	zebbug	7
1	43	2	7	17	10	1918	2	zebbug	7
1	21	1	7	19	10	1918	2	zeitun marsa	8
1	20	2	7	13	10	1918	2	zeitun marsa	8
1	33	2	7	17	10	1918	2	zeitun marsa	8
1	40	2	7	17	10	1918	2	zeitun marsa	8
1	45	2	7	18	10	1918	2	zeitun marsa	8
1	60	2	7	19	10	1918	2	zeitun marsa	8
1	32	1	8	25	10	1918	2		#NULL!
1	27	1	8	20	10	1918	2	birchicara	4
1	38	1	8	21	10	1918	2	birchicara	4
1	25	1	8	25	10	1918	2	birchicara	4
1	6	1	8	26	10	1918	2	birchicara	4
1	47	2	8	20	10	1918	2	birchicara	4
1	61	2	8	20	10	1918	2	birchicara	4
1	26	2	8	25	10	1918	2	birchicara	4
1	58	2	8	26	10	1918	2	birchicara	4
1	29	1	8	21	10	1918	2	cospicua	2
1	28	1	8	23	10	1918	2	cospicua	2
1	19	1	8	24	10	1918	2	cospicua	2
1	0.001	2	8	25	10	1918	2	cospicua	2
1	33	1	8	23	10	1918	2	curmi	4
1	10	2	8	21	10	1918	2	curmi	4
1	9	2	8	22	10	1918	2	curmi	4
1	19	1	8	26	10	1918	2	dingli	6
1	14	2	8	22	10	1918	2	floriana	1
1	28	2	8	20	10	1918	2	gargur	3
1	24	1	8	23	10	1918	2	hamrun venne	3
1	21	1	8	26	10	1918	2	hamrun venne	3
1	30	1	8	26	10	1918	2	hamrun venne	3
1	8	2	8	20	10	1918	2	hamrun venne	3
1	19	2	8	21	10	1918	2	hamrun venne	3
1	14	2	8	22	10	1918	2	hamrun venne	3
1	25	2	8	25	10	1918	2	hamrun venne	3
1	23	2	8	23	10	1918	2	luca	7
1	16	2	8	23	10	1918	2	melleha	6
1	70	2	8	23	10	1918	2	mgiar	6
1	24	2	8	24	10	1918	2	mgiar	6
1	26	1	8	22	10	1918	2	misida	3
1	24	2	8	26	10	1918	2	musta	6
1	1.5	1	8	20	10	1918	2	pieta	3
1	0.67	1	8	21	10	1918	2	rabat	6
1	22	1	8	22	10	1918	2	rabat	6
1	19	1	8	23	10	1918	2	rabat	6
1	25	1	8	25	10	1918	2	rabat	6
1	37	1	8	25	10	1918	2	rabat	6
1	29	2	8	21	10	1918	2	rabat	6
1	25	2	8	21	10	1918	2	rabat	6
1	22	2	8	26	10	1918	2	rabat	6
1	22	2	8	23	10	1918	2	sengela	2
1	0.67	1	8	20	10	1918	2	senglea	2
1	24	1	8	21	10	1918	2	senglea	2
1	28	1	8	21	10	1918	2	silema	3
1	33	1	8	23	10	1918	2	silema	3
1	33	1	8	24	10	1918	2	silema	3
1	56	1	8	24	10	1918	2	silema	3
1	10.5	1	8	25	10	1918	2	siliema gzir	3
1	29	2	8	20	10	1918	2	siliema gzir	3
1	31	2	8	24	10	1918	2	st julians	3
1	30	2	8	21	10	1918	2	surrico	8
1	40	2	8	21	10	1918	2	surrico	8
1	5	2	8	23	10	1918	2	surrico	8
1	30	2	8	22	10	1918	2	valetta	1
1	30	1	8	23	10	1918	2	valetta	1
1	38	1	8	25	10	1918	2	valetta	1
1	26	1	8	26	10	1918	2	valetta	1
1	39	2	8	20	10	1918	2	valetta	1
1	45	2	8	20	10	1918	2	valetta	1
1	54	2	8	23	10	1918	2	valetta	1
1	21	2	8	25	10	1918	2	valetta	1
1	27	1	8	24	10	1918	2	zabbar	5
1	50	1	8	20	10	1918	2	zabbar marsa	5
1	24	1	8	21	10	1918	2	zabbar marsa	5
1	38	1	8	26	10	1918	2	zabbar marsa	5
1	20	2	8	22	10	1918	2	zabbar marsa	5
1	0.83	2	8	21	10	1918	2	zebbug	7
1	4	2	8	23	10	1918	2	zebbug	7
1	44	1	8	23	10	1918	2	zeitun marsa	8
1	2.5	2	8	20	10	1918	2	zeitun marsa	8
1	73	2	8	23	10	1918	2	zeitun marsa	8
1	45	2	8	25	10	1918	2	zeitun marsa	8
1	35	1	9	2	11	1918	2	asciak birze	8
1	44	2	9	1	11	1918	2	balzan	7
1	15	2	9	30	10	1918	2	birchicara	4
1	30	2	9	1	11	1918	2	cospicua	2
1	10	1	9	28	10	1918	2	curmi	4
1	31	2	9	27	10	1918	2	floriana	1
1	15	2	9	2	11	1918	2	hamrun	3
1	36	1	9	27	10	1918	2	hamrun venne	3
1	27	1	9	28	10	1918	2	hamrun venne	3
1	32	1	9	1	11	1918	2	hamrun venne	3
1	25	2	9	27	10	1918	2	hamrun venne	3
1	26	2	9	27	10	1918	2	hamrun venne	3
1	16	2	9	28	10	1918	2	hamrun venne	3
1	29	2	9	31	10	1918	2	hamrun venne	3
1	30	2	9	31	10	1918	2	hamrun venne	3
1	52	2	9	1	11	1918	2	hamrun venne	3
1	25	2	9	1	11	1918	2	hamrun venne	3
1	7	2	9	2	11	1918	2	hamrun venne	3
1	27	2	9	30	10	1918	2	lia	3
1	29	2	9	27	10	1918	2	luca	7
1	22	2	9	29	10	1918	2	luca	7
1	28	2	9	29	10	1918	2	manaso	7
1	43	1	9	28	10	1918	2	marsa	5
1	50	1	9	28	10	1918	2	rabat	6
1	10	1	9	31	10	1918	2	rabat	6
1	45	2	9	30	10	1918	2	rabat	6
1	3	2	9	30	10	1918	2	rabat	6
1	37	2	9	30	10	1918	2	rabat	6
1	5	2	9	31	10	1918	2	rabat	6
1	65	2	9	2	11	1918	2	rabat	6
1	34	1	9	30	10	1918	2	sengela	2
1	35	2	9	27	10	1918	2	senglea	2
1	50	1	9	27	10	1918	2	silema	3
1	20	2	9	1	11	1918	2	silema	3
1	37	2	9	29	10	1918	2	siliema gzir	3
1	21	2	9	28	10	1918	2	tarxien	5
1	14	1	9	27	10	1918	2	valetta	1
1	21	2	9	27	10	1918	2	valetta	1
1	22	2	9	29	10	1918	2	valetta	1
1	34	1	9	27	10	1918	2	zabbar marsa	5
1	13	2	9	2	11	1918	2	zeitun marsa	8
1	40	2	10	4	11	1918	2	birchicara	4
1	69	1	10	9	11	1918	2	cospicua	2
1	1.33	2	10	8	11	1918	2	cospicua	2
1	31	2	10	4	11	1918	2	curmi	4
1	41	1	10	3	11	1918	2	gargur	3
1	58	2	10	6	11	1918	2	gargur	3
1	17	2	10	5	11	1918	2	hamrun venne	3
1	64	2	10	5	11	1918	2	hamrun venne	3
1	34	2	10	9	11	1918	2	hamrun venne	3
1	24	2	10	3	11	1918	2	manaso	7
1	70	2	10	7	11	1918	2	manaso	7
1	28	2	10	7	11	1918	2	manaso	7
1	1.083	2	10	9	11	1918	2	manaso	7
1	8	1	10	8	11	1918	2	maxarro	7
1	55	2	10	7	11	1918	2	melleha	6
1	0.83	1	10	6	11	1918	2	paula tarxie	5
1	33	1	10	3	11	1918	2	rabat	6
1	23	2	10	6	11	1918	2	rabat	6
1	15	1	10	4	11	1918	2	silema	3
1	32	1	10	7	11	1918	2	silema	3
1	60	2	10	4	11	1918	2	silema	3
1	27	1	10	4	11	1918	2	siliema gzir	3
1	60	1	10	4	11	1918	2	siliema gzir	3
1	17	1	10	8	11	1918	2	siliema gzir	3
1	50	1	10	6	11	1918	2	surrico	8
1	22	1	10	6	11	1918	2	tarxien	5
1	30	1	10	3	11	1918	2	valetta	1
1	43	1	10	4	11	1918	2	valetta	1
1	30	1	10	8	11	1918	2	valetta	1
1	52	2	10	7	11	1918	2	valetta	1
1	31	1	10	6	11	1918	2	zabbar marsa	5
1	21	2	10	3	11	1918	2	zebbug	7
1	28	2	10	6	11	1918	2	zebbug	7
1	24	2	11	15	11	1918	2	birchicara	4
1	5.5	2	11	13	11	1918	2	curmi	4
1	0.67	2	11	14	11	1918	2	curmi	4
1	48	1	11	13	11	1918	2	floriana	1
1	18	2	11	15	11	1918	2	hamrun venne	3
1	43	1	11	11	11	1918	2	paula	5
1	11	1	11	15	11	1918	2	paula	5
1	38	2	11	12	11	1918	2	rabat	6
1	19	2	11	12	11	1918	2	senglea	2
1	54	1	11	12	11	1918	2	silema	3
1	27	2	11	16	11	1918	2	silema	3
1	1.83	2	11	14	11	1918	2	siliema gzir	3
1	57	1	11	14	11	1918	2	valetta	1
1	10	1	11	15	11	1918	2	valetta	1
1	17	2	11	10	11	1918	2	valetta	1
1	23	1	11	16	11	1918	2	zebbug	7
1	17	1	11	13	11	1918	2	zeitun marsa	8
1	48	1	11	11	11	1918	2	zurrico	8
1	33	2	12	21	11	1918	2	crendi	8
1	22	2	12	21	11	1918	2	crendi	8
1	17	1	12	23	11	1918	2	curmi	4
1	5	1	12	21	11	1918	2	manasco	7
1	15	2	12	22	11	1918	2	manasco	8
1	28	2	12	22	11	1918	2	masco	7
1	21	2	12	20	11	1918	2	paula tarxie	5
1	42	1	12	17	11	1918	2	san paolo	7
1	69	1	12	21	11	1918	2	silema	3
1	20	1	12	20	11	1918	2	siliema gzir	3
1	33	1	12	22	11	1918	2	siliema gzir	3
1	25	2	12	22	11	1918	2	valetta	1
1	37	2	12	23	11	1918	2	valetta	1
1	21	2	12	23	11	1918	2	zeitun marsa	8
1	11	2	13	24	11	1918	2	bircharcara	4
1	60	1	13	30	11	1918	2	curmi	4
1	4.5	1	13	26	11	1918	2	hamrun	3
1	20	1	13	28	11	1918	2	meillha	6
1	41	1	13	25	11	1918	2	melleha	6
1	11	2	13	25	11	1918	2	melleha	6
1	63	2	13	25	11	1918	2	musta	6
1	19	2	13	24	11	1918	2	paula	5
1	35	2	13	24	11	1918	2	rabat	6
1	38	1	13	24	11	1918	2	silema	3
1	29	1	13	24	11	1918	2	silema	3
1	62	1	13	27	11	1918	2	silema	3
1	47	1	13	26	11	1918	2	siliema gzir	3
1	35	2	13	27	11	1918	2	siliema gzir	3
1	30	1	13	26	11	1918	2	valetta	1
1	23	2	13	30	11	1918	2	valetta	1
1	28	2	13	30	11	1918	2	vittorsia	2
1	29	2	13	28	11	1918	2	zeitun marsa	8
